# Supplementary material for: A large-scale screening and functional sorting of tumour microenvironment prognostic genes for breast cancer patients
Source: Front Endocrinol (Lausanne). 2023 Mar 1;14:1131525. doi: 10.3389/fendo.2023.1131525 (PMC10014861; doi:10.3389/fendo.2023.1131525)
Supplement: Supplementary Table 1 — The entire list of 760 TME-relevant prognostic genes. [file Table_1.xlsx]

## Sheet: TABLES2
Univariate Cox analysis results
GeneSymbol	HR (95% CI for HR)	pvalue	z
ENPEP	1.66(1.28-2.16)	0.000139074	3.81
CCDC102B	2.33(1.44-3.75)	0.000522431	3.47
FEZ1	1.99(1.33-2.98)	0.000855644	3.33
NOS2	1.94(1.31-2.88)	0.000958565	3.3
SCG2	1.24(1.09-1.41)	0.00128473	3.22
RPLP2	0.75(0.63-0.90)	0.00192576	-3.1
RELB	0.73(0.59-0.90)	0.00364678	-2.91
RGS3	1.76(1.20-2.58)	0.00389913	2.89
EMP1	1.32(1.09-1.60)	0.00508415	2.8
PDLIM4	0.78(0.65-0.93)	0.00522216	-2.79
EPHA3	1.26(1.07-1.49)	0.00559862	2.77
PCDH9	1.46(1.11-1.93)	0.00676139	2.71
VIM	0.72(0.57-0.92)	0.00753098	-2.67
GFI1	0.58(0.39-0.87)	0.00859806	-2.63
IRF1	0.77(0.64-0.94)	0.0088339	-2.62
EGR3	0.84(0.73-0.96)	0.00992617	-2.58
SERPING1	0.78(0.64-0.94)	0.0104836	-2.56
GPR157	1.32(1.06-1.63)	0.0115006	2.53
EMP3	0.75(0.59-0.94)	0.0129774	-2.48
NOVA2	1.87(1.13-3.09)	0.0141755	2.45
APOD	0.91(0.84-0.98)	0.0147153	-2.44
GZMB	0.84(0.72-0.97)	0.0149405	-2.43
FBLN5	0.78(0.64-0.95)	0.0152421	-2.43
LAMB3	0.86(0.77-0.97)	0.0153202	-2.42
EGR2	0.81(0.68-0.97)	0.0205961	-2.32
PLAT	0.88(0.79-0.98)	0.0206621	-2.31
C1R	0.81(0.68-0.97)	0.0213101	-2.3
ST3GAL1	1.20(1.03-1.41)	0.0214094	2.3
NHSL2	1.48(1.06-2.06)	0.021436	2.3
RDX	1.30(1.04-1.63)	0.0219221	2.29
PSPC1	0.69(0.51-0.95)	0.0245541	-2.25
IGFBP6	0.82(0.69-0.98)	0.0283804	-2.19
BHLHE41	0.84(0.71-0.98)	0.028446	-2.19
HSD17B6	1.34(1.03-1.74)	0.0307021	2.16
ZBED2	0.71(0.52-0.97)	0.0309611	-2.16
PTGER3	0.86(0.75-0.99)	0.0310507	-2.16
PCDH17	1.47(1.03-2.08)	0.0324455	2.14
RHOC	0.78(0.62-0.98)	0.0325884	-2.14
HIVEP2	1.35(1.02-1.78)	0.0327824	2.13
GLIPR1	0.70(0.50-0.97)	0.0327918	-2.13
LAMC2	0.88(0.79-0.99)	0.0329582	-2.13
ANXA5	0.71(0.51-0.98)	0.0351173	-2.11
ACTG2	0.90(0.82-0.99)	0.0356685	-2.1
TNFSF4	1.32(1.02-1.72)	0.0369857	2.09
SFPQ	0.71(0.52-0.98)	0.0376133	-2.08
EDIL3	1.15(1.01-1.32)	0.0376476	2.08
PAFAH1B1	1.39(1.02-1.89)	0.0377142	2.08
PLCL1	0.80(0.65-0.99)	0.0396311	-2.06
TM4SF4	1.30(1.01-1.68)	0.0417745	2.04
NGFR	0.85(0.73-1.00)	0.0440231	-2.01
CAPG	0.83(0.69-1.00)	0.0451206	-2
NID2	1.25(1.00-1.55)	0.0459809	2
PAICS	1.24(1.00-1.53)	0.0477166	1.98
NCAPD3	1.28(1.00-1.63)	0.0490616	1.97
CTSZ	0.80(0.63-1.00)	0.0498506	-1.96
