# Supplementary material for: A large-scale screening and functional sorting of tumour microenvironment prognostic genes for breast cancer patients
Source: Front Endocrinol (Lausanne). 2023 Mar 1;14:1131525. doi: 10.3389/fendo.2023.1131525 (PMC10014861; doi:10.3389/fendo.2023.1131525)
Supplement: Supplementary Figure 1 — The Kaplan-Meier survival curve of breast cancer patients with stage TNM I-II (A) and TNM III-IV (B) respectively. [file Table_2.xlsx]

## Sheet: Sheet1
symbol	miRNA	expectation score
EPHA3	hsa-miR-559	99.5946
EPHA3	hsa-miR-548a-5p	99.3614
EPHA3	hsa-miR-548ab	99.3614
EPHA3	hsa-miR-548ad-5p	99.3614
EPHA3	hsa-miR-548ae-5p	99.3614
EPHA3	hsa-miR-548ak	99.3614
EPHA3	hsa-miR-548am-5p	99.3614
EPHA3	hsa-miR-548ap-5p	99.3614
EPHA3	hsa-miR-548aq-5p	99.3614
EPHA3	hsa-miR-548ar-5p	99.3614
EPHA3	hsa-miR-548as-5p	99.3614
EPHA3	hsa-miR-548au-5p	99.3614
EPHA3	hsa-miR-548ay-5p	99.3614
EPHA3	hsa-miR-548b-5p	99.3614
EPHA3	hsa-miR-548bb-5p	99.3614
EPHA3	hsa-miR-548c-5p	99.3614
EPHA3	hsa-miR-548d-5p	99.3614
EPHA3	hsa-miR-548h-5p	99.3614
EPHA3	hsa-miR-548i	99.3614
EPHA3	hsa-miR-548j-5p	99.3614
EPHA3	hsa-miR-548o-5p	99.3614
EPHA3	hsa-miR-548w	99.3614
EPHA3	hsa-miR-548y	99.3614
PCDH9	hsa-miR-7-1-3p	97.8657
PCDH9	hsa-miR-7-2-3p	97.8657
SCG2	hsa-miR-3143	97.5504
EPHA3	hsa-miR-3163	97.4205
VIM	hsa-miR-708-3p	97.1636
PCDH9	hsa-miR-5688	97.0381
PCDH9	hsa-miR-520d-5p	96.829
PCDH9	hsa-miR-524-5p	96.829
PCDH9	hsa-miR-3973	96.6787
ENPEP	hsa-miR-4427	96.5226
EPHA3	hsa-miR-551b-5p	95.6285
EPHA3	hsa-miR-5692a	95.4885
PCDH9	hsa-miR-495-3p	95.3761
VIM	hsa-miR-4328	94.2876
EPHA3	hsa-miR-627-3p	94.2546
EPHA3	hsa-miR-4307	94.1972
EPHA3	hsa-miR-520d-5p	94.1869
EPHA3	hsa-miR-524-5p	94.1869
SCG2	hsa-miR-8485	93.9548
EPHA3	hsa-miR-3059-5p	93.8857
SCG2	hsa-miR-548aj-3p	93.0496
SCG2	hsa-miR-548x-3p	93.0496
SCG2	hsa-miR-4801	92.8449
PCDH9	hsa-miR-4801	92.3681
SCG2	hsa-miR-5692a	92.2047
PDLIM4	hsa-miR-619-3p	91.7574
RELB	hsa-miR-3059-5p	91.6465
PCDH9	hsa-miR-4731-3p	91.5723
PCDH9	hsa-miR-153-5p	91.4397
ENPEP	hsa-miR-3163	91.2589
FEZ1	hsa-miR-4474-3p	90.7065
EPHA3	hsa-miR-4474-3p	90.5587
VIM	hsa-miR-124-3p	90.541
VIM	hsa-miR-506-3p	90.541
PCDH9	hsa-miR-510-3p	90.5409
SCG2	hsa-miR-4731-3p	90.4823
ENPEP	hsa-miR-551b-5p	90.4211
PCDH9	hsa-miR-4427	90.388
ENPEP	hsa-miR-3662	90.2194
SCG2	hsa-miR-95-5p	90.1232
FEZ1	hsa-miR-373-5p	89.9421
FEZ1	hsa-miR-616-5p	89.9421
FEZ1	hsa-miR-371b-5p	89.9421
PCDH9	hsa-miR-4699-3p	89.4357
EPHA3	hsa-miR-510-3p	89.2435
GFI1	hsa-miR-4777-5p	88.6116
EPHA3	hsa-miR-9902	88.4207
PCDH9	hsa-miR-4474-3p	88.3186
PCDH9	hsa-miR-627-3p	88.1655
IRF1	hsa-miR-12136	88.0497
EPHA3	hsa-miR-153-5p	87.9328
ENPEP	hsa-miR-4777-5p	87.771
PCDH9	hsa-miR-95-5p	87.6637
EPHA3	hsa-miR-373-5p	86.7265
EPHA3	hsa-miR-616-5p	86.7265
EPHA3	hsa-miR-371b-5p	86.7265
PCDH9	hsa-miR-4778-5p	86.6743
SCG2	hsa-miR-5688	86.6212
RGS3	hsa-miR-6500-3p	86.09
EMP1	hsa-miR-548n	86.031
ENPEP	hsa-miR-641	85.9917
ENPEP	hsa-miR-3617-5p	85.9917
VIM	hsa-miR-548n	85.9015
ENPEP	hsa-miR-4778-5p	85.8444
CCDC102B	hsa-miR-153-5p	85.6609
NOS2	hsa-miR-559	85.5333
GFI1	hsa-miR-5688	85.4781
SCG2	hsa-miR-495-3p	85.3661
SCG2	hsa-miR-7-1-3p	85.3661
SCG2	hsa-miR-7-2-3p	85.3661
PDLIM4	hsa-miR-9902	85.3396
CCDC102B	hsa-miR-3163	84.9453
PCDH9	hsa-miR-3617-5p	84.7735
CCDC102B	hsa-miR-548aj-3p	84.5147
CCDC102B	hsa-miR-548x-3p	84.5147
PCDH9	hsa-miR-551b-5p	83.7577
GFI1	hsa-miR-3973	83.6984
PCDH9	hsa-miR-8485	83.6918
PDLIM4	hsa-miR-7111-5p	83.1606
PDLIM4	hsa-miR-4723-5p	82.8831
PDLIM4	hsa-miR-5698	82.8831
PDLIM4	hsa-miR-6870-5p	82.8831
EMP1	hsa-miR-4699-3p	82.7515
EPHA3	hsa-miR-6500-3p	82.6179
SCG2	hsa-miR-9902	82.6176
VIM	hsa-miR-12136	82.6027
GFI1	hsa-miR-495-3p	82.5314
NOS2	hsa-miR-548a-5p	82.3559
NOS2	hsa-miR-548ab	82.3559
NOS2	hsa-miR-548ad-5p	82.3559
NOS2	hsa-miR-548ae-5p	82.3559
NOS2	hsa-miR-548ak	82.3559
NOS2	hsa-miR-548am-5p	82.3559
NOS2	hsa-miR-548ap-5p	82.3559
NOS2	hsa-miR-548aq-5p	82.3559
NOS2	hsa-miR-548ar-5p	82.3559
NOS2	hsa-miR-548as-5p	82.3559
NOS2	hsa-miR-548au-5p	82.3559
NOS2	hsa-miR-548ay-5p	82.3559
NOS2	hsa-miR-548b-5p	82.3559
NOS2	hsa-miR-548bb-5p	82.3559
NOS2	hsa-miR-548c-5p	82.3559
NOS2	hsa-miR-548d-5p	82.3559
NOS2	hsa-miR-548h-5p	82.3559
NOS2	hsa-miR-548i	82.3559
NOS2	hsa-miR-548j-5p	82.3559
NOS2	hsa-miR-548o-5p	82.3559
NOS2	hsa-miR-548w	82.3559
NOS2	hsa-miR-548y	82.3559
EMP1	hsa-miR-708-3p	82.153
PCDH9	hsa-miR-641	82.0849
CCDC102B	hsa-miR-4723-5p	82.0752
CCDC102B	hsa-miR-5698	82.0752
CCDC102B	hsa-miR-7111-5p	82.0752
CCDC102B	hsa-miR-6870-5p	82.0752
GFI1	hsa-miR-4328	81.8693
PCDH9	hsa-miR-3143	81.8312
PCDH9	hsa-miR-619-3p	81.5165
EPHA3	hsa-miR-124-3p	80.9182
EPHA3	hsa-miR-506-3p	80.9182
ENPEP	hsa-miR-510-3p	80.6618
EPHA3	hsa-miR-3662	80.3344
PCDH9	hsa-miR-4307	80.0189
