# Supplementary material for: A large-scale screening and functional sorting of tumour microenvironment prognostic genes for breast cancer patients
Source: Front Endocrinol (Lausanne). 2023 Mar 1;14:1131525. doi: 10.3389/fendo.2023.1131525 (PMC10014861; doi:10.3389/fendo.2023.1131525)
Supplement: Supplementary Figure 2 — Correlationship between potential selected TME prognostic genes and prognosis of breast cancer patients. The relationship analysis between prognosis of breast cancer patients and RELB (A), RGS3 (B), EMP1 (C), PDLIM4 (D), EPHA3 (E), PCDH9 (F), VIM (G), GFI1 (H) and IRF1 (I). [file Table_3.xlsx]

## Sheet: TME
TableS1 TME related genes
NO.	GeneSymbol
1	CFH
2	PLXND1
3	SKAP2
4	THSD7A
5	COPZ2
6	ITGA3
7	LAMP2
8	CRLF1
9	TNFRSF12A
10	FARP2
11	DBF4
12	PAFAH1B1
13	NOS2
14	GAS7
15	ST3GAL1
16	STAB1
17	FYN
18	HIVEP2
19	MRC2
20	MKS1
21	PLAUR
22	DCN
23	TYROBP
24	BRCA1
25	TACC3
26	GLT8D1
27	IGF1
28	MARCO
29	HSD17B6
30	VIM
31	VCL
32	TIMP2
33	VCAN
34	MSR1
35	RAI14
36	CAPG
37	EPHA3
38	GPM6B
39	NOP16
40	ELN
41	PTGER3
42	LAMA3
43	FOXC1
44	IL17RB
45	LAMC2
46	GNA15
47	COL11A1
48	BCAT1
49	HDAC7
50	LZTS1
51	NGFR
52	TMEM161A
53	SLC12A2
54	WDR18
55	MCM10
56	DGKA
57	MYLK
58	TIE1
59	TNFRSF1A
60	TRO
61	HYAL2
62	KIF2A
63	RORA
64	LMCD1
65	TCF3
66	CYBRD1
67	CRMP1
68	EVC
69	FERMT2
70	MAP3K13
71	FRY
72	GLI2
73	FSCN1
74	KIFAP3
75	UNG
76	SPAG5
77	IL4R
78	CAPZB
79	GPR137B
80	FGFR1
81	FBLN1
82	FAP
83	GNB1
84	TNS1
85	COL5A3
86	RBL1
87	CXCL2
88	MEF2C
89	PGR
90	EPYC
91	STARD7
92	CD59
93	PILRA
94	ORC1
95	RAD54L
96	HUWE1
97	NOX4
98	SRRT
99	ADAMTS2
100	MMP2
101	GNAO1
102	ADD1
103	NID2
104	PTHLH
105	AURKA
106	TPX2
107	SIGLEC1
108	CPXM1
109	MAPKAPK5
110	BIRC5
111	SPAG7
112	ANGPT2
113	CCDC80
114	SLC22A17
115	TGFB2
116	NUP50
117	XYLB
118	CDC6
119	HOOK2
120	CWF19L1
121	TREM2
122	SH3GLB1
123	CDC7
124	PCSK5
125	PALMD
126	TIMM13
127	RANBP1
128	MMP11
129	GGT5
130	LGALS1
131	TRIOBP
132	DEPDC5
133	NEFH
134	PDGFB
135	TRMU
136	GZMB
137	POLE2
138	ATP6V1D
139	GINS1
140	MYBL2
141	DOK5
142	CSTF1
143	CTSZ
144	MYL9
145	MXRA5
146	WDR13
147	TIMP1
148	FLT1
149	MSLN
150	MAPK3
151	ARL2BP
152	SLC7A6
153	HCFC1R1
154	CRISPLD2
155	XYLT1
156	STX4
157	CDIPT
158	CORO2B
159	RASL12
160	TMEM87A
161	TJP1
162	PDGFRL
163	PLAT
164	WISP1
165	RELB
166	NOVA2
167	ILVBL
168	FBL
169	DENND3
170	CLEC11A
171	HAS1
172	RASIP1
173	COMP
174	PTN
175	CAV2
176	CAV1
177	HOXA5
178	PCOLCE
179	EZH2
180	SFRP4
181	RARRES2
182	AEBP1
183	ASPN
184	DNM1
185	ENG
186	TYRP1
187	GLIS3
188	ACTA2
189	SFXN3
190	CCL2
191	COL1A1
192	CDR2L
193	CPE
194	GAR1
195	DHX15
196	NEIL3
197	DNAJC4
198	VWF
199	SELPLG
200	BCL7A
201	ACSS3
202	ELK3
203	MGP
204	CDCA3
205	COL12A1
206	GCNT2
207	GMNN
208	PHF1
209	QKI
210	LAMA4
211	LY86
212	C7
213	LOX
214	SPARC
215	THBS4
216	POLR3G
217	LMNB1
218	DPYSL3
219	PDGFRB
220	ATP6V0E1
221	RNF7
222	BCHE
223	PLSCR4
224	CCL20
225	NCL
226	CENPA
227	EFEMP1
228	FN1
229	IGFBP5
230	EFHD1
231	ZNF142
232	PASK
233	ODC1
234	PLCL1
235	ARID3A
236	EPHA4
237	PRRX1
238	GPX7
239	SFPQ
240	AGMAT
241	OLFML3
242	TTF2
243	MAP7D1
244	AKT3
245	RGS4
246	TNFSF4
247	STX12
248	CD3EAP
249	STK11
250	NRP2
251	C1orf54
252	MYB
253	SGK1
254	CTGF
255	VAMP8
256	DCLRE1B
257	SPP1
258	PPL
259	PCDH17
260	KLF9
261	FKBP15
262	LTBP2
263	GPR68
264	PPP1R3C
265	HELLS
266	MYCT1
267	UTP20
268	TMPO
269	GLT8D2
270	CLU
271	TRIM25
272	NCAPH
273	KCNJ8
274	PSPC1
275	PAEP
276	HS3ST2
277	HOXA7
278	INHBA
279	CALD1
280	PLAU
281	BICC1
282	EGR2
283	ZWINT
284	RNF11
285	BHLHE41
286	GIPC1
287	MMP19
288	CDK2
289	LRP1
290	STIL
291	HJURP
292	COL10A1
293	AMD1
294	METTL8
295	TNFAIP6
296	DNPEP
297	SLC12A4
298	PTGIS
299	F13A1
300	RUNX2
301	IRF1
302	TMEM255A
303	NUP85
304	VASP
305	CD93
306	CEP250
307	PLAGL2
308	KLC1
309	PRMT1
310	RHOJ
311	OMD
312	PLA2G5
313	GNG11
314	PTPN12
315	PAICS
316	KDR
317	A4GALT
318	PODXL
319	FLNC
320	LRRC17
321	ARPP19
322	ISLR
323	LOXL1
324	PALLD
325	PLD2
326	FXR2
327	KLK8
328	SEC14L1
329	CDKN1C
330	CNN1
331	APOE
332	SAFB2
333	PXDN
334	COL5A1
335	CLIP1
336	NOL11
337	ATP6V1E1
338	PDLIM4
339	GFPT2
340	NDFIP1
341	TOP2A
342	NUP210
343	INPP5K
344	SERPINF1
345	KDM6B
346	RIN2
347	SYT11
348	POSTN
349	TCEAL4
350	EPHB2
351	MYH11
352	CCNB1
353	MEIS2
354	GSTM5
355	FST
356	EMP1
357	APLNR
358	PDGFRA
359	ETS1
360	ANXA1
361	SDS
362	CD36
363	CD63
364	ITGA7
365	TROAP
366	DYSF
367	URB2
368	LAMC1
369	MRPL44
370	HTR2B
371	SCEL
372	GPNMB
373	BZW2
374	BRIP1
375	TRA2B
376	ANGPTL2
377	MYC
378	SULF1
379	RDX
380	FXYD6
381	THBS1
382	ITGA11
383	SPTBN5
384	ARHGAP29
385	KHK
386	ADCY3
387	CYP1B1
388	EMILIN1
389	MYOF
390	LOXL4
391	KIF11
392	CALHM2
393	KIF20B
394	ENTPD1
395	DNA2
396	CILP
397	ARHGAP24
398	HNRNPD
399	CENPE
400	ENPEP
401	RGS3
402	GLIPR1
403	PHLDA1
404	LUM
405	SNRPF
406	FBLN5
407	TPM1
408	FANCI
409	ABHD2
410	MFGE8
411	IQGAP1
412	TGFB1I1
413	TXNL4B
414	KIFC3
415	CDH11
416	IRF8
417	SKAP1
418	PTRH2
419	FKBP10
420	COL6A1
421	COL6A2
422	EMP3
423	GEMIN7
424	RCN3
425	PLK4
426	HSPG2
427	RGS5
428	CRABP2
429	RGS16
430	CTSK
431	SLC39A1
432	SOX13
433	COPS7B
434	RBMS3
435	CAND2
436	PHLDB2
437	SNCA
438	CCNA2
439	PLK2
440	DAAM2
441	IGFBP3
442	NCAPG2
443	ZEB1
444	MKI67
445	ADAM12
446	PAMR1
447	SERPING1
448	SERPINH1
449	CHEK1
450	FEZ1
451	ESAM
452	TAGLN
453	ITGB1
454	CCDC102B
455	CACNA1C
456	ADAMTS12
457	NCAPD3
458	ADAM8
459	GUF1
460	KCNE4
461	SETBP1
462	SPOCK1
463	SPARCL1
464	ZNF117
465	RBMS1
466	HS3ST3A1
467	THY1
468	ROBO4
469	PDLIM3
470	SKA1
471	RHOC
472	NUP205
473	VSIG4
474	TMBIM4
475	ADAMTS3
476	SUPV3L1
477	CD109
478	ZFAND3
479	FBRS
480	TATDN2
481	RBPMS
482	PAXIP1
483	TSC22D3
484	ERG
485	COLEC12
486	CDC25C
487	EPB41
488	C1R
489	WDR4
490	RRP1B
491	SHC1
492	RECQL4
493	COX7A1
494	RACGAP1
495	BCL6B
496	CCNF
497	NEU3
498	C1orf123
499	ALPL
500	MXRA8
501	NEXN
502	GFI1
503	OLFML2B
504	RBM15
505	SNED1
506	KIF26B
507	CAPN2
508	ACTG2
509	S100A11
510	DHX57
511	TGFA
512	PBXIP1
513	COL6A3
514	FSTL1
515	LMOD1
516	ARPC2
517	TGFBR2
518	FBLN2
519	APBB2
520	CXCL3
521	CXCL1
522	TM4SF18
523	KIF15
524	WDR43
525	HEYL
526	RFC4
527	CDC25A
528	HMGB2
529	MAD2L1
530	ANXA5
531	FAM198B
532	LSM6
533	EDIL3
534	AGGF1
535	ESM1
536	EBF1
537	PTTG1
538	COL1A2
539	SOX17
540	DLC1
541	GEM
542	FXN
543	ZCCHC24
544	FOLR2
545	DACT1
546	SDCCAG3
547	PDZRN4
548	HTRA1
549	FBN1
550	APBB1
551	ILK
552	DCHS1
553	CRABP1
554	MFAP4
555	NDEL1
556	C16orf45
557	GREM1
558	MS4A7
559	MAP1A
560	CNPY4
561	PRRX2
562	GPRC5B
563	CDT1
564	CACNB3
565	TUBA1A
566	AXL
567	PPP1R14A
568	CHAF1A
569	ANGPTL4
570	CD320
571	IGFBP6
572	SCARA3
573	PBK
574	VASN
575	DNAJC7
576	NT5DC2
577	FILIP1L
578	DTYMK
579	FEN1
580	COL3A1
581	IL12A
582	PPIC
583	MN1
584	SDC2
585	ZEB2
586	ANTXR1
587	BUB1
588	LDB2
589	ITGAM
590	TPST1
591	TM4SF4
592	MAP3K2
593	GABARAP
594	STX8
595	CDK1
596	FABP4
597	SMAD1
598	SGCD
599	AKAP13
600	NPTX1
601	HOPX
602	PPID
603	COL8A2
604	RRM2
605	SCG2
606	SYNPO
607	LRRC15
608	CALB2
609	RCAN2
610	EFEMP2
611	BNC2
612	MMRN2
613	OLR1
614	CSPG4
615	SLC19A1
616	HSPB7
617	GOLIM4
618	HOXB2
619	CD34
620	PODN
621	EXO1
622	CD248
623	UBE2C
624	PACS1
625	CSRP2
626	DCTN2
627	LPL
628	NR2F1
629	A2M
630	JAKMIP2
631	CLEC14A
632	FOXC2
633	BASP1
634	SOX11
635	LY6H
636	FIBIN
637	LRRN4CL
638	HIC1
639	GPR4
640	ZBED2
641	CD163
642	RPLP2
643	UBE2N
644	PLEC
645	KLHL11
646	THBD
647	MAGED1
648	EGR3
649	CDH5
650	SERTAD2
651	GAS1
652	HIST1H2BC
653	GPR157
654	FRAT2
655	YIPF6
656	GINS3
657	CHST15
658	C1S
659	TSHZ2
660	BGN
661	FES
662	CSF1R
663	ANXA2
664	COL18A1
665	EWSR1
666	TMEM119
667	RUVBL2
668	PTTG1IP
669	SF3A3
670	PSMG1
671	FBXL7
672	NOG
673	CBX6
674	TRAIP
675	ADAP2
676	CLDN5
677	CMSS1
678	PCDH9
679	ALDH1A3
680	TCEAL2
681	SLC24A3
682	PURA
683	KRT6B
684	OLFML2A
685	ATP6V0C
686	NAP1L3
687	THBS2
688	PRR5
689	KRT16
690	MITF
691	COL4A1
692	GJA4
693	PEAR1
694	COL14A1
695	UBQLN2
696	ARL4C
697	H2AFX
698	DPYD
699	RBM34
700	PRELP
701	APOD
702	S100A4
703	ZNF471
704	FUT4
705	LAMB3
706	PDLIM7
707	WDR45
708	METTL9
709	GAL3ST4
710	KANK2
711	ADARB1
712	C5AR1
713	COL13A1
714	PCDHB11
715	HOXA4
716	MFAP5
717	PARVA
718	S100A6
719	PEG3
720	TPM2
721	PLN
722	WDHD1
723	ZNF521
724	DCLRE1A
725	GPRASP1
726	PJA2
727	MAFB
728	NHSL2
729	COL5A2
730	NOTCH4
731	AIF1
732	KRT6A
733	NAP1L4
734	VGLL3
735	GPX3
736	DIO2
737	MLLT11
738	LTC4S
739	HEXA
740	LBH
741	IFRD2
742	VAMP2
743	EBF2
744	C19orf73
745	APOL6
746	DHFR
747	RGL2
748	ADSL
749	ETV5
750	SCARF2
751	MARS2
752	HAUS5
753	ECSCR
754	PABPC4L
755	MAGEL2
756	MIR100HG
757	EID1
758	MRC1
759	UHRF1
760	MYO19
